# Supplementary material for: The Ddx5 and Ddx17 RNA helicases are cornerstones in the complex regulatory array of steroid hormone-signaling pathways
Source: Nucleic Acids Res. 2013 Nov 25;42(4):2197–207. doi: 10.1093/nar/gkt1216 (PMC3936752; doi:10.1093/nar/gkt1216)
Supplement: Supplementary Data [file supp_gkt1216_nar-02549-y-2013-File008.xlsx]

## Sheet: Primers and siRNAs
		Supplementary Table S3
		A. qPCR primers
		Sequences of primers targetting mRNAs
		target gene		Forward primer (5'-3')		Reverse primer (5'-3')
		GLA		GCATTGTGTACTCCTGTGAGTG		CCAGGAATCATCAATGTCAGC
		TMEM26		CAATGAACAAACCAGTAGAGCTG		GAATGTCTGATGGAGTCCCAATG
		STC1		GACACAGATGGGATGTATGAC		GAATGGCGAGGAAGACCTTGG
		IL20		CACATGACATGCCATTGTGGG		CTCCATCCATTGCAGAAGAATG
		ARMCX6		CAAGTTTCAGCGAGAGAAGGAG		CTCAGGTCCAGGGTGAGTAAG
		SLC1A1		GAAGAAGTGAAGCCTCCCAG		GCCATCTGAATACATGCCAAC
		CXCL12		CATGTTGCCAGAGCCAACGTC		GTACTCCTGAATCCACTTTAGC
		GREB1		ACCACATCATGCTGGTGCTC		GCTCGAGCTCCAGGTTATG
		TGFB2		CCAGAGTGCCTGAACAACGGA		CAGTTACATCGAAGGAGAGCC
		LIPH		GGAGTAAGTCTAGGAGCCCAC		GGATCTAATCTGTCTTGGTGAG
		SGCG		CAGTTTCAGATCAACTCCAACG		GGGTGTCTCCACTGAATGTTC
		BCAS1		GACAACGCGTCTGCTCTGAAC		CAGCACTTATCTCCGTTGTCTC
		SERPINB1		CGTGGAGCGTCTTATATTCTG		GCATCTTCAGAGGCATGCTG
		TSC22D3		CCTGATCAACGAGGGCATCTG		CGATCTTGTTGTCTATGGCCAC
		ST8SIA4		CACCAATGAAGAATCGCAGG		CACATCTGCAGCAAACTCCAC
		TNFRSF11B		CCTTGAGATAGAGTTCTGCTTG		GAGAAGAACCCATCTGGACATC
		ESR1		CTGAGCCACTCGCACATGC		CTCGTGGATCAAGAACGTC
		CCND1		GGAGGAGAACAAACAGATCATCC		CAGGTTCAGGCCTTGCACTGC
		EPHA2		CTCAGGACCCAGCGTCGATG		GTGACGCTGTAGACAATGTCC
		SOCS3		CTCAGCCCCAAGGACGGAGAC		CACGGAGCCAGCGTGGATCTG
		JUNB		CTCTCTACACGACTACAAACTC		GTAGGCGTCGTCGTGATCAC
		SMRT+E41		CTGTGAGCTCACCCAGTCTG		GACGAGGGCTGGCTCTCAG
		SMRTΔE42		CCCAAGCAGCCAGGAGG		GGAGGTAGAGGTCACTG
		NDRG1		TAACGTGGAAGTGGTCCACAC		GTCGCTCAATCTCCAGGTCG
		ST6GAL1		CAAGAAATCTCCCCAGAAGAG		GTCAGTCTTGCGCTTGGATG
		NCUBE1		TAGTACTGCCACCAGAGTATCC		CTGCCAAGTTTCAGGATGATGG
		ODZ1		CTTCTGGACGCTGGAGTATG		TTCCTCACATGTTGGTCCTAC
		CTBP1		CAACATCGACATCAAGTCGG		GTACAGGTTCAGGATGTGGC
		BARD1		GCTGTTGCCCAATATGGCTG		AATGGTGTCCATCCAGCATG
		FN1		GGTGACACTTATGAGCGTCC		AGGTGTCACCAATCTTGTAGG
		TLE3		ATTCACGGTGGCTGAGTCTTG		CATCACATAATGGCGCTGCATC
		TRPS1		AAGACTTCCAGAAGGTCAACC		TGTTCCCTTGGCAATCTGGTG
		AR		CCACAGATCAGGCAGGTCTTC		GCCTGCAGGTTAATGCTGAAG
		GSK3β1		GCACATCCTTGGACTAAGGT		CAAGCTTCCAGTGGTGTTAG
		GSK3β2		CTGGGAACTCCAACAAGGGAG		GCACTCCTGAGGTGAAATGTC
		NAV2		AGAGTCTGACCATGACAGCTG		CATTAATGGCAGCCTGGGCAG
		18s		GTAACCCGTTGAACCCCATT		CCATCCAATCGGTAGTAGCC
		Sequences of primers targetting pre-mRNAs
		target gene		Forward primer (5'-3')		Reverse primer (5'-3')
		GLA		GAGATGGAGTCTCACTCTGTC		GCTACTCAGGGAGGCACCAG
		TMEM26		GTCTGACTGCCTCTGATCCTA		TTCACTAACACGTTTCACGCT
		STC1		CACACAGTCACACACACATA		GACCAATCAGGTCCCTCAAC
		IL20		CAATGAAACAGGCTGCATCAGC		CATTTCTCTCCATGCCCTTGTTC
		TGFB2		CAGGTGGATCAACTGAGGTC		ATTACAGGTGCCAGCCACTA
		LIPH		GGCCAACAGATACAAACTGG		TCTTCGTGGGCGGTTTATTAG
		SGCG		GAAGAGCTGTGTCCTGGAATTG		CCCTGTCTCATGTTTCATCCC
		BCAS1		GACACGAGGGGACTGAAGAT		TGACCCCTGGCCTCTATATG
		Sequences of primers targetting E2-target gene promoter regions
		target gene		Forward primer (5'-3')		Reverse primer (5'-3')
		GLA		GATTGGCAAGGACGCCTACC		CCGTTGAGACTCTCCAGTTC
		TMEM26		CTCTTGCTCTTCCTGGAGACTG		GGGTCCAAATTCGAGTAGAATC
		STC1		GTGATCAGTGCTTCTGCAACC		AAGATCAGCCGTCACAGACAC
		IL20		CAACTCGCACTCAGACTCTG		GAAGAGAACAGCCTTATCTGG
		B. PCR primers spanning exon cassette splice variants
		target gene		Forward primer (5'-3')		Reverse primer (5'-3')		1st Product	2nd Product
		IL17RB		CCGTTCAATGTGGCTCTGAAAC		CTGTGTAATTGCACCTCACAC		255	114
		MAPT		CTCGCATGGTCAGTAAAAGC		GAGCGGGCGGGGTTTTTGCT		360	162
		CDC45		GACATCCTCTTTGACTACGAG		GTTCTCCTCATCCTCGTTCCG		237	186
		FARSB		GACGAAGAATTTGATGAACTATG		CTCCTGCTGCCTTTACATTACC		305	109
		C18ORF1		GTCTCCACGCGGTCCTTCATC		CTGTGAACCTGTCCCTGGACC		157	103
		SFXN2		CCAAGAAGCTGTATGACTCGG		GGATATTGACACAGTTAGCCG		369	293
		NOL8		GCAGATTTGGAGAAGTTTCGG		CCTGGCACAGCTTTCATATGG		426	310
		ATP9A		GTCAACTCCCAGGTCTACAG		CTTCTGCGTACACATACGATC		280	185
		CBP		CTGTCCAGATGAACAGCATGG		GAATTGGTTTCTGCGCTGGC		706	289
		MED1		GCTGTTTGGAGACATTGCAG		CTTAGCTGCTGTACAAGCTC		250	117
		N-COR1		ACTGGATCTGCCACAGCTTC		CACTGTGGTTTTGGATGACG		291	117
		SMRT		TCGACAAGAGCCACCTGGAG		GAGGTAGAGGTCACTGGGTG		326	180
		GSK3β		ATAGTGGTGTGGATCAGTTG		ACGGCTACACAGTGCAATTG		179	218
		CDK2		GTCCCTGTTCGTACTTACAC		CAGAGTCCGAAAGATCCGGA		198	96
		RET		CAGGTCAACCACCCACATG		GATGTTTCTGGCTGCCAAGTC		300	85
		ERK2		GAAGTAGAACAGGCTCTGGCC		GCCTCCCTTGCTAGAGCTCAC		226
						GGAGTCAAAGTGGATAAGCC		293
		BAG1		AACCAGTTGTCCAAGACCTGG		AGTGCTGACAACGGTGTTTCC		263	121
		BID		TGTGAACCAGGAGTGAGTCG		CCTGGCAATATTCCGGATGA		306	95
		SEC24B		ATGTTCAGCCTCCCAAGTCC		GCTTGTGGTAGAAGAGCTGTC		281	176
		GOLGA2		CGACATGTGTCAATGGGGAG		CCCTGCTTTTGGTGGCATTC		205	124
		NFAT5		CATCAATGAGTCAGACAAGCG		GTGGTAAAGGAGCTGCAAGC		184	121
		PFKFB2		CATCTGAAGAGCTGCCATGTC		CGATCAGAGTCGGGGAGTTG		249	140
		SORL1		GAGAGCACCCCTTTTACCACTG		CTTGCCAATCCACGGGTCATAGG		232	122
		HDAC11		GAAGCTGGCTGTGGAGCGAG		GTAGCCCTGGAGATGCCCTC		153	76
		HIPK3		TGTCCCCCAGCTATTCAAG		TGCTGAATGTGGGATATTGG		531	468
		DNMT1		CTCTTCGGCAACATCCTGGAC		CATGTGAACGGACAGATTGAC		252	161
		TNK2		ACCACCGAAACCTCATCCG		CTGGCCGTAGGTGAACATTT		431	153
		XPO4		GGGTTCAAGCACTGTTGACAAC		GTATCTGCTCCGAACGCTGTAC		450	272
		C. siRNAs sequences
		siRNAs		Sequences (5' - 3')
		siCTRL		CGUACGCGGAAUACUUCGAdTdT
		siddx5/17		GGCUAGAUGUGGAAGAUGUdTdT
		siDdx5 UTR		AACCGCAACCAUUGACGCCAUdTdT
		siDdx17 UTR		UCAUGCAGAUUAGUUAGAAdTdT; CAGCAGACUUAAUUACAUUdTdT
		siSMRT		GGGUAUCAUCACCGCUGUGdTdT
		siGSK3β		GUAUUGCAGGACAAGAGAUdTdT
		siGSK3β1		AUCCUUGGACUAAGGUCUUdTdT; UUGGACUAAGGUCUUCCGAdTdT
		siGSK3β2		GACAUUUCACCUCAGGAGUdTdT
